# Supplementary material for: Unraveling Cannabidiol’s Bidirectional Regulation of Melatonin Pharmacokinetics via PEPT1/CYP1A2: Mechanistic Insights and Quantitative Projections
Source: Pharmaceuticals (Basel). 2025 Dec 30;19(1):80. doi: 10.3390/ph19010080 (PMC12845078; doi:10.3390/ph19010080)
Supplement: Supplementary file 1 [file pharmaceuticals-19-00080-s001.zip]

Archive with 1 entries (1 files):
- pharmaceuticals-4012704-supplementary.pdf
